# Supplementary material for: Protein Interactions Network of Hepatitis E Virus RNA and Polymerase With Host Proteins
Source: Front Microbiol. 2019 Nov 1;10:2501. doi: 10.3389/fmicb.2019.02501 (PMC6838024; doi:10.3389/fmicb.2019.02501)
Supplement: Supplementary file 1 [file Data_Sheet_1.zip]

Archive with 2 entries (2 files):
- Data Sheet.docx
- Table 3.xlsx
