# Supplementary material for: Protein Interactions Network of Hepatitis E Virus RNA and Polymerase With Host Proteins
Source: Front Microbiol. 2019 Nov 1;10:2501. doi: 10.3389/fmicb.2019.02501 (PMC6838024; doi:10.3389/fmicb.2019.02501)
Supplement: Supplementary file 1 [file Data_Sheet_1.zip › Table 3.xlsx]

## Sheet: string_interactions
		Interaction prediction method
#node1	node2	neighborhood _on_chromosome	gene_ fusion	phylogenetic_ cooccurrence	homology	coexpression	experimentally_ determined_ interaction	database_ annotated	automated_ textmining	combined_ score
HNRNPH1	HNRNPA2B1	0	0	0	0	0.958	0.61	0.9	0.684	0.999
TUBB4B	TUBA1B	0	0	0	0.921	0.951	0.888	0.9	0.589	0.999
RPLP2	EEF2	0	0	0	0	0.947	0.868	0.9	0.54	0.999
TUBB	TUBA1B	0	0	0	0.921	0.961	0.991	0.8	0.577	0.999
DLST	OGDH	0.081	0	0.413	0	0.667	0.956	0.9	0.876	0.999
SPTAN1	SPTBN1	0	0	0	0.675	0.906	0.957	0.9	0.86	0.999
HNRNPF	HNRNPA2B1	0	0	0	0	0.923	0.608	0.9	0.755	0.999
HSPA5	HSP90B1	0	0	0	0	0.974	0.556	0.36	0.945	0.999
HNRNPC	HNRNPA2B1	0	0	0	0	0.953	0	0.9	0.843	0.999
HNRNPK	HNRNPH1	0	0	0	0	0.98	0.301	0.9	0.64	0.999
HNRNPA2B1	SRSF1	0	0	0.247	0	0.966	0.244	0.9	0.726	0.999
EEF1A1	EEF1G	0	0	0	0	0.928	0.881	0.9	0.904	0.999
ATP5A1	ATP5B	0.12	0	0.447	0.592	0.998	0.971	0.9	0.963	0.999
EEF1D	EEF1G	0	0	0	0	0.8	0.989	0.9	0.93	0.999
HNRNPK	SRSF1	0	0	0	0	0.95	0.355	0.9	0.533	0.998
HNRNPK	HNRNPA2B1	0	0	0	0	0.953	0.309	0.9	0.666	0.998
TUBB4B	TUBB	0	0	0	0.987	0.938	0.811	0.9	0.567	0.998
HNRNPF	HNRNPK	0	0	0	0	0.937	0.226	0.9	0.791	0.998
HNRNPC	SRSF1	0	0	0	0	0.944	0.244	0.9	0.729	0.998
HNRNPC	HNRNPK	0	0	0	0	0.946	0.167	0.9	0.752	0.998
HNRNPH1	SRSF1	0	0	0	0	0.96	0.133	0.9	0.677	0.998
HNRNPC	HNRNPH1	0	0	0	0	0.944	0.165	0.9	0.741	0.998
HNRNPF	HNRNPH1	0	0	0	0.978	0.936	0.802	0.9	0.8	0.998
HNRNPH1	HNRNPU	0	0	0	0	0.863	0.19	0.9	0.779	0.997
HNRNPF	SRSF1	0	0	0	0	0.923	0.246	0.9	0.593	0.997
HSP90AB1	HSP90AA1	0	0	0.449	0.984	0.78	0.883	0.9	0.717	0.997
PDIA6	HSP90B1	0	0	0	0	0.94	0.085	0.9	0.617	0.997
EEF1D	EEF1A1	0	0	0	0	0.197	0.812	0.9	0.828	0.997
EEF1A1	EEF2	0.074	0	0.337	0.56	0.877	0.458	0.9	0.864	0.996
HNRNPC	HNRNPF	0	0	0	0	0.867	0.165	0.9	0.714	0.996
HNRNPK	HNRNPU	0	0	0	0	0.809	0.425	0.9	0.619	0.995
TUBA1B	TUBA1C	0	0	0	0.987	0.789	0.818	0.9	0.584	0.995
HNRNPA2B1	PCBP1	0	0	0	0	0.85	0.164	0.9	0.578	0.994
HNRNPA2B1	HNRNPU	0	0	0	0	0.863	0.101	0.9	0.586	0.994
HNRNPK	PCBP1	0	0	0	0.734	0.908	0.188	0.9	0.763	0.993
PKM	ENO1	0.111	0	0	0	0.711	0	0.9	0.774	0.993
HNRNPH1	PCBP1	0	0	0	0	0.899	0	0.9	0.339	0.992
HNRNPC	HNRNPU	0	0	0	0	0.734	0.101	0.9	0.716	0.992
EEF1G	EEF2	0	0	0	0	0.96	0.075	0	0.794	0.991
HNRNPK	DHX9	0	0	0	0	0.762	0.519	0.9	0.355	0.991
HNRNPU	SRSF1	0	0	0	0	0.764	0.338	0.9	0.481	0.99
HNRNPF	HNRNPU	0	0	0	0	0.739	0	0.9	0.641	0.989
HNRNPC	PCBP1	0	0	0	0	0.66	0.164	0.9	0.673	0.989
DHX9	HNRNPA2B1	0	0	0	0	0.752	0.4	0.9	0.326	0.988
HNRNPC	DHX9	0	0	0	0	0.646	0.472	0.9	0.477	0.988
DHX9	SRSF1	0	0	0	0	0.657	0.317	0.9	0.504	0.986
PDIA6	HSPA5	0	0	0	0	0.759	0.461	0.54	0.759	0.983
ACTA2	TPM3	0	0	0	0	0.111	0.674	0.9	0.511	0.983
HSPA5	HSPA6	0	0	0.448	0.963	0.147	0.8	0.9	0.548	0.982
DHX9	HNRNPH1	0	0	0	0	0.748	0	0.9	0.354	0.982
VCP	HSP90AA1	0	0	0	0	0.155	0.389	0.9	0.687	0.981
HIST1H2BN	HIST3H2A	0	0	0	0	0.193	0.648	0.9	0.39	0.98
PCBP1	SRSF1	0	0	0	0	0.74	0.083	0.9	0.286	0.98
PCBP2	HNRNPA2B1	0	0	0	0	0.638	0.164	0.9	0.396	0.979
DHX9	HNRNPU	0	0	0	0	0.476	0.379	0.9	0.433	0.979
HNRNPK	PCBP2	0	0	0	0.751	0.626	0.338	0.9	0.756	0.978
PCBP2	PCBP1	0	0	0	0.98	0.686	0.363	0.9	0.845	0.978
TUBB	TUBA1C	0	0	0	0.921	0.39	0.832	0.8	0.462	0.978
HNRNPC	PCBP2	0	0	0	0	0.44	0.164	0.9	0.593	0.978
TUBB4B	TUBA1C	0	0	0	0.92	0.574	0.519	0.9	0.591	0.978
HSPA9	ATP5B	0	0	0	0	0.2	0	0.9	0.728	0.976
HNRNPF	DHX9	0	0	0	0	0.529	0.222	0.9	0.311	0.971
PCBP2	HNRNPH1	0	0	0	0	0.624	0	0.9	0.308	0.971
PCBP2	SRSF1	0	0	0	0	0.614	0.083	0.9	0.268	0.97
ATP5A1	HSPA9	0	0	0	0	0.156	0.05	0.9	0.673	0.97
HSP90AB1	VCP	0	0	0	0	0.178	0.304	0.9	0.534	0.969
HNRNPF	PCBP1	0	0	0	0	0.516	0	0.9	0.366	0.966
SFPQ	HNRNPA2B1	0	0	0	0	0.864	0.581	0	0.443	0.965
EEF1G	RPLP2	0	0	0	0	0.949	0	0	0.351	0.965
HSP90AA1	HSPA5	0	0	0	0	0.637	0.412	0	0.85	0.965
TUBA1B	CCT3	0	0	0	0	0.175	0.42	0.9	0.274	0.96
HIST3H2A	H3F3B	0	0.001	0	0	0.188	0.368	0.9	0.305	0.959
EEF1A1	RPLP2	0	0	0	0	0.524	0.071	0.9	0.173	0.958
HSP90AA1	NCL	0	0	0	0	0.297	0.207	0.9	0.34	0.958
ACTB	MYH9	0	0	0	0	0.148	0.562	0.8	0.492	0.957
ACTB	TUBA1C	0	0	0	0	0.198	0.177	0.9	0.414	0.956
VCP	TUBB	0	0	0	0	0.132	0.419	0.9	0.247	0.956
VCP	TUBB4B	0	0	0	0	0.174	0.416	0.9	0.176	0.954
DHX9	PCBP1	0	0	0	0	0.426	0	0.9	0.257	0.953
PCBP1	HNRNPU	0	0	0	0	0.378	0	0.9	0.29	0.952
PCBP2	HNRNPU	0	0	0	0	0.288	0	0.9	0.377	0.951
ACTB	TUBB4B	0	0	0	0	0.139	0.095	0.9	0.438	0.95
HSP90AA1	HSPA9	0	0	0	0	0.561	0.548	0	0.764	0.949
TUBB	HSP90AA1	0	0	0	0	0.129	0.13	0.9	0.411	0.949
DHX9	PCBP2	0	0	0	0	0.322	0	0.9	0.296	0.948
HNRNPC	HSP90AA1	0	0	0	0	0.339	0	0.9	0.265	0.947
ACTBL2	ACTB	0	0	0	0.985	0.946	0	0	0.389	0.946
HNRNPK	SFPQ	0	0	0	0	0.879	0.26	0	0.44	0.945
HNRNPF	PCBP2	0	0	0	0	0.305	0	0.9	0.266	0.944
HSP90B1	ALB	0	0	0	0	0	0	0.9	0.458	0.943
ACTB	CCT3	0	0	0	0	0.063	0.194	0.9	0.331	0.942
SFPQ	HNRNPH1	0	0	0	0	0.909	0	0	0.394	0.942
HSP90AB1	ATP5B	0	0	0	0	0.16	0.842	0	0.593	0.941
TUBB4B	HSP90AA1	0	0	0	0	0.131	0.13	0.9	0.308	0.94
HSP90AB1	HSPA5	0	0	0	0	0.637	0.422	0	0.734	0.939
ALB	ACTN4	0	0	0	0	0	0	0.9	0.411	0.938
TUBA1C	CCT3	0	0	0	0	0.238	0.14	0.9	0.101	0.933
HNRNPAB	HNRNPA2B1	0	0	0.36	0.831	0.491	0.854	0	0.483	0.932
SPTAN1	ACTN4	0	0	0	0.681	0.139	0.166	0.9	0.461	0.932
TUFM	ATP5B	0.046	0	0	0	0.783	0	0	0.692	0.931
ATP5A1	TUFM	0.085	0	0	0	0.706	0	0	0.763	0.93
TPM3	ACTN4	0	0	0	0	0.251	0.851	0	0.421	0.93
HSPA5	HSPA9	0	0	0.447	0.936	0.26	0	0.9	0.855	0.929
HNRNPAB	HNRNPH1	0	0	0	0	0.385	0.831	0	0.375	0.929
ACTB	ACTN4	0	0	0	0	0.113	0.381	0.8	0.434	0.929
CKAP4	HSP90B1	0	0	0	0	0.081	0	0.9	0.276	0.927
HSPA6	HSPA9	0	0	0.447	0.93	0.249	0	0.9	0.575	0.927
PKM	PFKL	0.135	0	0	0	0.44	0.416	0	0.773	0.927
TUBB4B	CCT3	0	0	0	0	0.176	0.099	0.9	0.116	0.925
HSP90B1	HSPA9	0	0	0	0	0.232	0.542	0	0.792	0.92
VIM	TPM3	0	0	0	0	0.077	0	0.9	0.202	0.919
PDIA6	ALB	0	0	0	0	0	0	0.9	0.177	0.914
PDIA6	CKAP4	0	0	0	0	0.086	0	0.9	0.138	0.914
HIST3H2A	ACTB	0	0	0	0	0.063	0.083	0.9	0.087	0.911
ATP5A1	HSP90AB1	0	0	0	0	0.142	0.845	0	0.374	0.91
CKAP4	ALB	0	0	0	0	0	0	0.9	0.119	0.908
HNRNPK	NCL	0	0	0	0	0.443	0.424	0	0.732	0.906
HIST1H2BN	PRKDC	0	0	0	0	0	0.058	0.9	0.068	0.904
EEF1G	ENO1	0	0	0	0	0.841	0.05	0	0.404	0.902
TPM3	CKB	0	0	0	0	0.129	0.875	0	0.156	0.9
KHSRP	HNRNPH1	0	0	0	0	0.619	0.379	0	0.583	0.893
HNRNPC	SFPQ	0	0	0	0	0.737	0.325	0	0.421	0.888
HSP90AB1	HSPA9	0	0	0	0	0.553	0.293	0	0.667	0.885
SFPQ	SRSF1	0	0	0	0	0.782	0.087	0	0.465	0.884
ATP5A1	OGDH	0.17	0	0	0	0.728	0.194	0	0.429	0.882
CKB	ACTN4	0	0	0	0	0.116	0.857	0	0.123	0.88
HNRNPF	SFPQ	0	0	0	0	0.826	0	0	0.34	0.88
HSP90AA1	HSP90B1	0	0	0.449	0.912	0.24	0.172	0.8	0.92	0.879
DLST	ATP5B	0.052	0	0	0	0.741	0.387	0	0.268	0.875
PKM	PCBP1	0	0	0	0	0.049	0.812	0	0.354	0.874
EEF2	ATP5B	0	0	0	0	0.807	0	0	0.367	0.873
ACTB	EEF1A1	0	0	0	0	0.294	0.512	0	0.654	0.87
HSP90AA1	ATP5B	0	0	0	0	0.11	0.737	0	0.489	0.87
VCP	HSPA5	0.045	0	0	0	0.155	0.137	0	0.834	0.869
SFPQ	HNRNPU	0	0	0	0	0.757	0	0	0.484	0.869
HSP90AB1	HSP90B1	0	0	0.449	0.931	0.149	0.172	0.8	0.83	0.859
TPM3	ACTB	0	0	0	0	0.326	0.599	0	0.487	0.849
HNRNPF	KHSRP	0	0	0	0	0.636	0	0	0.602	0.849
HSP90AA1	HSPA6	0	0	0	0	0.297	0.479	0	0.602	0.841
ATP5A1	HSP90AA1	0	0	0	0	0.119	0.751	0	0.284	0.829
EEF1A1	HSP90AA1	0	0	0	0	0.401	0.286	0	0.621	0.824
PFKL	ENO1	0.081	0	0	0	0.441	0	0	0.681	0.822
EEF2	ENO1	0.075	0	0	0	0.502	0.377	0	0.453	0.822
EEF1D	RPLP2	0.044	0	0	0	0.743	0	0	0.327	0.82
PHB	TUFM	0	0	0	0	0.644	0.05	0	0.504	0.818
EEF1A1	HSPA9	0	0.003	0	0	0.357	0.42	0	0.544	0.815
HSP90AB1	EEF1G	0	0	0	0	0.672	0.185	0	0.362	0.814
PHB	HSPA9	0	0	0	0	0.482	0.085	0	0.637	0.813
HNRNPC	NCL	0	0	0	0	0.482	0.162	0	0.604	0.813
DHX9	NCL	0	0	0	0	0.373	0.512	0	0.418	0.807
TUFM	HSPA9	0	0	0	0	0.519	0	0	0.605	0.802
EEF1G	ATP5B	0	0	0	0	0.689	0.05	0	0.374	0.799
EEF1A1	ATP5B	0	0	0	0	0.331	0.363	0	0.565	0.798
TUFM	EEF2	0.167	0	0	0	0.491	0.305	0	0.384	0.794
HSP90AA1	EEF1G	0	0	0	0	0.666	0.185	0	0.3	0.793
ATP5B	OGDH	0.07	0	0	0	0.646	0	0	0.413	0.79
HSP90AA1	EEF2	0	0	0	0	0.498	0.063	0	0.582	0.786
EEF1G	TUFM	0	0	0	0	0.679	0	0	0.33	0.776
ACTN4	MYH9	0	0	0	0	0.283	0.243	0	0.615	0.773
ACTA2	MYH9	0	0	0	0	0.066	0.568	0	0.471	0.768
DDX3X	DHX9	0	0	0	0	0.175	0.223	0	0.665	0.767
NCL	HNRNPU	0	0	0	0	0.47	0	0	0.573	0.764
EEF1G	HSPA9	0	0	0	0	0.596	0.159	0	0.346	0.759
EEF2	CCT3	0	0	0.231	0	0.61	0.128	0	0.178	0.756
HSP90AB1	CCT3	0	0	0	0	0.535	0.141	0	0.432	0.753
EEF1A1	PCBP1	0	0	0	0	0.356	0	0	0.632	0.753
HNRNPC	HNRNPAB	0	0	0	0	0.37	0	0	0.622	0.752
EEF1D	EEF2	0	0	0	0	0.347	0	0	0.626	0.745
VCP	HSP90B1	0	0	0	0	0.144	0.422	0	0.521	0.743
PKM	FASN	0	0	0	0	0.095	0	0	0.726	0.742
EEF1G	PKM	0	0	0	0	0.681	0	0	0.219	0.74
KHSRP	HNRNPU	0	0	0	0	0.644	0	0	0.301	0.74
HSP90AB1	EEF2	0	0	0	0	0.482	0.063	0	0.496	0.735
KHSRP	SFPQ	0	0	0	0	0.64	0	0	0.296	0.735
HSP90AB1	HSPA6	0	0	0	0	0.295	0.374	0	0.446	0.734
DHX9	PRKDC	0	0	0	0	0.136	0.305	0	0.593	0.734
HSP90AB1	EEF1A1	0	0	0	0	0.384	0.063	0	0.566	0.728
HNRNPC	KHSRP	0	0	0	0	0.432	0	0	0.534	0.724
HSP90AB1	MYH9	0	0	0	0	0.061	0.655	0	0.217	0.724
POTEF	EEF1A1	0	0	0	0	0.189	0.195	0	0.606	0.72
HSP90AB1	POTEF	0	0	0	0	0.077	0.061	0	0.702	0.719
KHSRP	HNRNPA2B1	0	0	0	0	0.524	0	0	0.433	0.719
EEF1A1	NCL	0	0	0	0	0.241	0.314	0	0.499	0.716
ATP5A1	DLST	0.059	0	0	0	0.578	0	0	0.339	0.714
ACTB	ALB	0	0	0	0	0	0.064	0	0.701	0.708
HNRNPAB	SRSF1	0	0	0.221	0	0.373	0.244	0	0.298	0.706
HSP90AB1	ACTB	0	0	0	0	0.122	0.09	0	0.658	0.703
KHSRP	HNRNPK	0	0	0	0.556	0.586	0.11	0	0.522	0.701
KHSRP	SRSF1	0	0	0	0	0.458	0.09	0	0.441	0.7
EEF1A1	TUBB	0	0	0	0	0.183	0.392	0	0.438	0.697
HNRNPA2B1	EEF2	0	0	0	0	0.442	0.261	0	0.326	0.697
HSP90AA1	PKM	0	0	0	0	0.114	0.074	0	0.658	0.696
ATP5B	ENO1	0.052	0	0	0	0.393	0.08	0	0.487	0.692
LMNA	ACTB	0	0	0	0	0.061	0.384	0	0.507	0.69
EEF1A1	CCT3	0	0	0.274	0	0.529	0.051	0	0.153	0.689
ACTB	TUBB	0	0	0	0	0.147	0.123	0	0.61	0.683
PCBP2	EEF2	0	0	0	0	0.647	0	0	0.134	0.682
HSP90AA1	CCT3	0	0	0	0	0.468	0.141	0	0.354	0.679
HSP90AB1	TUBB	0	0	0	0	0.141	0.413	0	0.413	0.678
EEF2	HSPA9	0	0	0	0	0.34	0.123	0	0.488	0.677
PRDX1	ENO1	0.06	0	0	0	0.324	0.05	0	0.522	0.673
HNRNPH1	NCL	0	0	0	0	0.453	0	0	0.428	0.673
HNRNPK	RPLP2	0	0	0	0	0.622	0.08	0	0.127	0.669
ATP5A1	EEF2	0.042	0	0	0	0.458	0	0	0.412	0.668
EEF1A1	ENO1	0	0	0	0	0.398	0.126	0	0.412	0.664
DHX9	EEF2	0	0	0	0	0.263	0.269	0.36	0.136	0.662
TUBB	ATP5B	0	0	0	0	0.096	0.442	0	0.382	0.661
HNRNPA2B1	NCL	0	0	0	0.629	0.541	0.162	0	0.434	0.66
NCL	SRSF1	0	0	0	0	0.47	0.096	0	0.344	0.658
TPM3	MYH9	0	0	0	0	0.202	0.247	0	0.472	0.655
ACTB	TUBA1B	0	0	0	0	0.148	0.177	0	0.545	0.653
DHX9	SFPQ	0	0	0	0	0.526	0	0	0.296	0.652
PHB	HSP90B1	0	0	0	0	0.119	0	0	0.618	0.649
ATP5A1	ENO1	0.085	0	0	0	0.3	0	0	0.495	0.649
ACTB	HSP90AA1	0	0	0	0	0.077	0.09	0	0.607	0.641
POTEF	TUBB	0	0	0	0	0.085	0.095	0	0.597	0.637
HSP90B1	CCT3	0	0	0	0	0.201	0.429	0	0.266	0.636
HNRNPK	HNRNPAB	0	0	0	0	0.38	0.167	0	0.35	0.635
VCP	PRKDC	0	0	0	0	0.08	0.299	0	0.477	0.634
HNRNPH1	EEF2	0	0	0	0	0.5	0.217	0	0.131	0.63
HSPA9	ENO1	0	0	0	0	0.303	0.186	0	0.399	0.63
HNRNPK	EEF2	0	0	0	0	0.527	0	0	0.246	0.628
RPLP2	PCBP1	0	0	0	0	0.628	0	0	0	0.628
PHB	ATP5B	0	0	0	0	0.204	0.363	0	0.324	0.627
EEF1A1	PKM	0	0	0	0	0.194	0.394	0	0.295	0.626
SERPINH1	PDIA6	0	0	0	0	0.098	0.387	0	0.375	0.624
PCBP2	RPLP2	0	0	0	0	0.623	0	0	0	0.623
HSPA6	EEF2	0	0	0	0	0.477	0.123	0	0.239	0.62
HNRNPH1	RPLP2	0	0	0	0	0.619	0	0	0	0.619
HSP90AA1	PRKDC	0	0	0	0	0.077	0.393	0	0.373	0.618
HSPA9	CCT3	0.045	0	0	0	0.402	0.262	0	0.2	0.618
HNRNPAB	NCL	0	0	0	0.619	0.51	0.162	0	0.311	0.618
PHGDH	PKM	0	0	0	0	0.099	0.059	0	0.585	0.617
HSP90AB1	ENO1	0	0	0	0	0.291	0.081	0	0.459	0.616
ACTB	HSPA5	0	0	0	0	0.063	0.112	0	0.574	0.615
HNRNPAB	SFPQ	0	0	0	0	0.455	0.172	0	0.212	0.614
PHB	ATP5A1	0	0	0	0	0.169	0.057	0	0.547	0.614
HSPA6	HSP90B1	0	0	0	0	0.173	0.293	0	0.391	0.613
ACTB	ATP5B	0	0	0	0	0.213	0.068	0	0.514	0.612
HNRNPK	EEF1A1	0	0	0	0	0.256	0.288	0	0.323	0.61
EEF2	PCBP1	0	0	0	0	0.565	0	0	0.138	0.61
HSP90B1	MYH9	0	0	0	0	0.057	0.19	0	0.528	0.608
ACTA2	ACTN4	0	0	0	0	0.087	0.381	0	0.36	0.607
NCL	EEF2	0	0	0	0	0.364	0.157	0	0.324	0.606
PDIA6	PRDX1	0.044	0	0	0	0.169	0.261	0	0.406	0.605
ACTB	EEF2	0	0	0	0	0.148	0.125	0	0.513	0.605
HSPA5	ALB	0	0	0	0	0	0	0	0.602	0.602
HNRNPA2B1	RPLP2	0	0	0	0	0.579	0	0	0.092	0.602
PRKDC	HNRNPU	0	0	0	0	0.131	0	0	0.56	0.602
ACTB	ENO1	0	0	0	0	0.192	0.108	0	0.491	0.602
POTEF	TUBA1B	0	0	0	0	0.062	0.177	0	0.525	0.601
PCBP2	EEF1A1	0	0	0	0	0.322	0.387	0	0.114	0.6
TUBB	EEF2	0	0	0	0	0.102	0.424	0	0.289	0.6
HSPA5	EEF2	0	0	0	0	0.145	0.123	0	0.509	0.599
VIM	ACTA2	0	0	0	0	0.063	0	0	0.589	0.598
EEF1A1	HSPA5	0	0.006	0	0	0.102	0.343	0	0.373	0.597
SERPINH1	HSPA5	0	0	0	0	0.092	0.225	0	0.472	0.596
PCBP2	NCL	0	0	0	0	0.301	0.132	0	0.384	0.594
TUFM	ENO1	0.043	0	0.252	0	0.214	0	0	0.362	0.593
HNRNPAB	HNRNPU	0	0	0	0	0.222	0.101	0	0.458	0.588
HNRNPA2B1	HSP90AA1	0	0	0	0	0.44	0	0	0.288	0.585
POTEF	ALB	0	0	0	0	0	0.064	0	0.575	0.585
HIST1H2BN	H3F3B	0	0.001	0	0	0.185	0.412	0	0.202	0.584
HSPA5	ENO1	0	0	0	0	0.121	0.107	0	0.512	0.583
PHB	VCP	0	0	0	0	0.107	0.363	0	0.324	0.582
CCT3	ATP5B	0.045	0.036	0	0	0.17	0	0	0.507	0.576
H3F3B	HIST1H1D	0	0.001	0	0	0.061	0.466	0	0.223	0.576
HNRNPF	NCL	0	0	0	0	0.308	0	0	0.412	0.576
LMNA	ALB	0	0	0	0	0	0	0	0.576	0.576
NCL	PCBP1	0	0	0	0	0.314	0.132	0	0.343	0.575
EEF1G	CCT3	0	0	0	0	0.426	0.229	0	0.109	0.571
POTEF	ATP5B	0	0	0	0	0.169	0.068	0	0.49	0.571
SERPINH1	HSP90AA1	0	0	0	0	0.116	0	0	0.529	0.566
VCP	HNRNPA2B1	0	0	0	0	0.063	0.064	0	0.544	0.565
ATP5A1	HSP90B1	0	0	0	0	0.101	0.184	0	0.454	0.564
EEF1D	HNRNPK	0	0	0	0	0.098	0.413	0	0.241	0.563
ACTA2	POTEF	0	0	0	0.983	0	0.561	0	0.303	0.563
HNRNPC	EEF2	0	0	0	0	0.316	0.261	0	0.205	0.563
ACTA2	ACTB	0	0	0	0.986	0	0.561	0	0.403	0.563
HSP90AA1	TUFM	0	0	0	0	0.071	0.421	0	0.249	0.562
POTEF	ACTN4	0	0	0	0	0.087	0.381	0	0.288	0.562
RPLP2	SRSF1	0	0	0	0	0.516	0	0	0.13	0.561
HSP90AA1	ALB	0	0	0	0	0	0	0	0.56	0.56
HSP90B1	HNRNPU	0	0	0	0	0	0.363	0	0.337	0.56
HNRNPA2B1	PKM	0	0	0	0	0.061	0	0	0.549	0.558
DDX3X	HNRNPA2B1	0	0	0	0	0.261	0.183	0	0.321	0.555
HNRNPH1	CCT3	0	0	0	0	0.319	0	0	0.373	0.555
HSP90AA1	PRDX1	0	0	0	0	0.186	0	0	0.474	0.554
HSPA5	HNRNPU	0	0	0	0	0.063	0.431	0	0.23	0.554
DDX3X	SRSF1	0.042	0	0	0	0.257	0.087	0	0.392	0.553
DDX3X	EEF2	0	0	0	0	0.282	0.266	0	0.22	0.553
TUBB	PKM	0	0	0	0	0.168	0.363	0	0.225	0.553
EEF1A1	HSPA6	0	0.005	0	0	0.341	0.127	0	0.283	0.552
DDX3X	HNRNPH1	0	0	0	0	0.273	0.185	0	0.303	0.551
PKM	OGDH	0	0	0	0	0.064	0	0	0.539	0.55
ACTA2	EEF1A1	0	0	0	0	0.189	0.262	0	0.308	0.55
DLST	EEF1G	0	0	0	0	0.063	0	0	0.539	0.549
PHGDH	SRSF1	0	0	0	0	0.057	0.518	0	0.087	0.548
HSP90AA1	ENO1	0	0	0	0	0.174	0	0	0.476	0.548
VIM	ACTB	0	0	0	0	0.063	0.071	0	0.519	0.545
EEF2	SRSF1	0	0	0	0	0.425	0.134	0	0.161	0.545
ATP5A1	EEF1A1	0	0	0	0	0.244	0	0	0.423	0.545
HNRNPK	VCP	0	0	0	0	0.102	0.419	0	0.193	0.542
HNRNPAB	PCBP1	0	0	0	0	0.302	0.164	0	0.279	0.542
SFPQ	NCL	0	0	0	0.545	0.283	0.313	0	0.267	0.542
TUBA1B	ATP5B	0	0	0	0	0.229	0.054	0	0.419	0.539
HNRNPC	PKM	0	0	0	0	0.061	0	0	0.528	0.537
TPM3	POTEF	0	0	0	0	0.111	0.381	0	0.225	0.536
TUBA1C	ENO1	0	0	0	0	0.352	0	0	0.309	0.534
TPM3	PRDX1	0	0	0	0	0.062	0.409	0	0.225	0.533
SPTAN1	ACTB	0	0	0	0	0.054	0.379	0	0.27	0.533
DLST	PKM	0.08	0	0	0	0.08	0.053	0	0.484	0.531
HSPA5	PRDX1	0	0	0	0	0.086	0.091	0	0.479	0.529
HNRNPK	PKM	0	0	0	0	0.071	0.363	0	0.267	0.528
PHB	ENO1	0	0	0	0	0.218	0	0	0.419	0.527
EEF2	HSP90B1	0	0	0	0	0.116	0	0	0.486	0.526
ACTA2	ALB	0	0	0	0	0	0.071	0	0.508	0.524
HSPA6	CCT3	0.045	0	0	0	0.292	0.262	0	0.156	0.523
KHSRP	NCL	0	0	0	0	0.212	0	0	0.419	0.523
HSP90AA1	MYH9	0	0	0	0	0.061	0.341	0	0.288	0.521
CKB	ENO1	0	0	0	0	0.143	0.054	0	0.456	0.521
EEF1A1	TUBA1C	0	0	0	0	0.22	0.17	0	0.318	0.521
POTEF	MYH9	0	0	0	0	0.066	0.325	0	0.3	0.52
TUBB	ENO1	0	0	0	0	0.176	0	0	0.441	0.52
EEF1A1	TUBA1B	0	0	0	0	0.197	0.086	0	0.396	0.519
DDX3X	PCBP2	0	0	0	0	0.272	0.086	0	0.335	0.519
SPTAN1	MYH9	0	0	0	0	0.108	0.387	0	0.19	0.519
POTEF	EEF2	0	0	0	0	0.148	0.125	0	0.406	0.519
TUBB4B	TUFM	0	0	0	0	0.132	0	0	0.468	0.519
PHGDH	OGDH	0	0	0	0	0.061	0	0	0.507	0.517
NCL	MYH9	0	0	0	0	0.049	0.379	0	0.247	0.516
ACTBL2	MYH9	0	0	0	0	0.06	0.314	0	0.309	0.516
PHB	ACTB	0	0	0	0	0	0.278	0	0.356	0.515
PDIA6	HSP90AB1	0	0	0	0	0.151	0.085	0	0.426	0.515
VIM	POTEF	0	0	0	0	0.063	0	0	0.502	0.513
POTEF	HSP90AA1	0	0	0	0	0.077	0.061	0	0.482	0.511
EEF1G	HSPA6	0	0	0	0	0.366	0.186	0	0.127	0.51
SERPINH1	HSP90B1	0	0	0	0	0.088	0	0	0.485	0.51
EEF1G	PRDX1	0	0	0	0	0.288	0.069	0	0.316	0.507
HNRNPA2B1	EEF1A1	0	0	0	0	0.273	0.152	0	0.262	0.506
HNRNPA2B1	CCT3	0	0	0	0	0.334	0.16	0	0.187	0.506
PKM	CKB	0	0	0	0	0.064	0.325	0	0.279	0.504
HNRNPAB	TUBB4B	0	0	0	0	0.194	0.124	0	0.354	0.504
DHX9	HSPA5	0	0	0	0	0	0.425	0	0.173	0.504
VCP	CCT3	0	0	0.205	0	0.274	0.118	0	0.136	0.502
TUBA1C	ATP5B	0	0	0	0	0.203	0.124	0	0.344	0.502
PDIA6	HSPA9	0	0	0	0	0.094	0.128	0	0.418	0.5
HNRNPAB	TUBA1B	0	0	0	0	0.128	0.124	0	0.397	0.499
HNRNPC	DDX3X	0	0	0	0	0.191	0.183	0	0.303	0.499
HSP90B1	ENO1	0	0	0	0	0.152	0	0	0.434	0.499
PCBP2	SFPQ	0	0	0	0	0.273	0	0	0.338	0.498
ENO1	OGDH	0	0	0	0	0.075	0.041	0	0.479	0.498
POTEF	HSPA5	0	0	0	0	0.063	0.05	0	0.481	0.498
DDX3X	HNRNPK	0	0	0	0	0.291	0.087	0	0.287	0.498
DHX9	HNRNPAB	0	0	0	0	0.373	0.185	0	0.091	0.495
HSP90AB1	TUBB4B	0	0	0	0	0.141	0	0	0.434	0.493
HNRNPA2B1	ATP5B	0	0	0	0	0.098	0.416	0	0.112	0.492
PKM	PRDX1	0	0	0	0	0.105	0.185	0	0.358	0.491
ACTA2	HSP90AB1	0	0	0	0	0.077	0.061	0	0.46	0.491
PCBP2	HNRNPAB	0	0	0	0	0.268	0.164	0	0.231	0.489
TUBA1B	EEF1G	0	0	0	0	0.182	0	0	0.4	0.489
DLST	TUFM	0	0	0	0	0.37	0	0	0.221	0.488
LMNA	PCBP1	0	0	0	0	0	0.406	0	0.171	0.487
PHB	HSP90AB1	0	0	0	0	0.109	0.278	0	0.266	0.487
RPLP2	HNRNPU	0	0	0	0	0.229	0.363	0	0	0.487
ATP5A1	MYH9	0	0	0	0	0.063	0.41	0	0.145	0.486
VIM	ALB	0	0	0	0	0	0	0	0.484	0.484
HSP90AB1	TUBA1B	0	0	0	0	0.158	0	0	0.411	0.484
KHSRP	DHX9	0	0	0	0	0.361	0.057	0	0.212	0.483
VCP	ACTB	0	0	0	0	0.1	0.183	0	0.352	0.482
PRDX1	ATP5B	0	0	0	0	0.218	0.05	0	0.358	0.482
PKM	ATP5B	0	0	0	0	0.108	0.05	0	0.437	0.481
ATP5A1	HSPA5	0	0	0	0	0.103	0.22	0	0.317	0.481
HIST3H2A	HIST1H1D	0	0.001	0	0	0.063	0.282	0	0.288	0.479
ATP5A1	PRDX1	0	0	0	0	0.309	0	0	0.276	0.479
TUBA1B	TUFM	0	0	0	0	0.115	0	0	0.435	0.479
PHB	HSPA5	0	0	0	0	0.089	0.085	0	0.424	0.478
TUBB4B	EEF1A1	0	0	0	0	0.202	0.086	0	0.342	0.478
HSPA9	PRDX1	0	0	0	0	0.13	0.091	0	0.392	0.477
HNRNPC	CCT3	0	0	0	0	0.328	0.16	0	0.146	0.476
HNRNPC	EEF1A1	0	0	0	0	0.221	0.152	0	0.269	0.475
PHB	LMNA	0	0	0	0	0.061	0.278	0	0.285	0.473
HNRNPA2B1	TUBA1B	0	0	0	0	0.143	0.124	0	0.353	0.472
HSPA5	ATP5B	0	0	0	0	0.117	0	0	0.425	0.471
HNRNPAB	ACTB	0	0	0	0	0.069	0.408	0	0.116	0.47
HSP90AB1	PRDX1	0	0	0	0	0.161	0	0	0.394	0.47
EEF1G	HSPA5	0	0	0	0	0.148	0.159	0	0.319	0.469
ALDH1A1	ALB	0	0	0	0	0.086	0.086	0	0.415	0.469
TPM3	HNRNPH1	0	0	0	0	0	0	0	0.469	0.469
KHSRP	HNRNPAB	0	0	0	0	0.178	0	0	0.378	0.467
HNRNPF	HNRNPAB	0	0	0	0	0.31	0.165	0	0.149	0.467
LMNA	VCP	0	0	0	0	0.062	0.098	0	0.42	0.466
PHB	PDIA6	0	0	0	0	0.088	0.082	0	0.413	0.466
ACTBL2	TUBA1C	0	0	0	0	0.078	0.131	0	0.386	0.465
ACTBL2	TPM3	0	0	0	0	0.146	0.317	0	0.155	0.464
HNRNPAB	CCT3	0	0	0	0	0.317	0.16	0	0.14	0.463
DHX9	ACTB	0	0	0	0	0.049	0.384	0	0.156	0.463
HSPA5	CCT3	0.045	0	0	0	0.165	0.262	0	0.194	0.462
PFKL	OGDH	0.045	0	0	0	0.105	0	0	0.42	0.461
HSP90AB1	PCBP1	0	0	0	0	0.33	0.141	0	0.139	0.461
HNRNPC	PRKDC	0	0	0	0	0.1	0.319	0	0.189	0.46
VCP	ATP5B	0	0	0	0	0.139	0.064	0	0.382	0.459
VIM	ENO1	0	0	0	0	0.063	0.179	0	0.354	0.459
TUBA1B	ENO1	0	0	0	0	0.245	0	0	0.311	0.458
NCL	ALB	0	0	0	0	0	0	0	0.454	0.454
PDIA6	ENO1	0	0	0	0	0.197	0.05	0	0.341	0.454
ATP5A1	ACTB	0	0	0	0	0.179	0.085	0	0.331	0.454
EEF1D	PKM	0	0	0	0	0.088	0.363	0	0.134	0.453
HNRNPK	HSP90AA1	0	0	0	0	0.322	0	0	0.227	0.453
TUBB4B	ATP5B	0	0	0	0	0.106	0.08	0	0.389	0.453
ACTB	PKM	0	0	0	0	0.155	0	0	0.378	0.452
EEF1D	PCBP1	0	0	0	0	0.118	0.363	0	0.1	0.45
EEF1A1	ALB	0	0	0	0	0	0	0	0.45	0.45
VCP	EEF1A1	0	0	0.288	0	0.078	0	0	0.228	0.449
TUBB4B	ENO1	0	0	0	0	0.18	0	0	0.355	0.449
HSPA9	HNRNPU	0	0	0	0	0.106	0.376	0	0.089	0.448
POTEF	TUBA1C	0	0	0	0	0.063	0.177	0	0.341	0.447
VIM	SPTAN1	0	0	0	0	0	0.336	0	0.199	0.445
HSP90AA1	SRSF1	0	0	0	0	0.324	0	0	0.213	0.445
EEF1G	TUBA1C	0	0	0	0	0.254	0	0	0.283	0.443
NCL	HSPA9	0	0	0	0	0.267	0.168	0	0.159	0.443
ALB	ENO1	0	0	0	0	0.061	0	0	0.43	0.442
SERPINH1	HSPA9	0	0	0	0	0.073	0	0	0.423	0.442
TUBA1B	HSP90AA1	0	0	0	0	0.145	0	0	0.373	0.441
CKB	PFKL	0	0	0	0	0.062	0	0	0.429	0.441
HSP90AA1	PCBP1	0	0	0	0	0.296	0.141	0	0.148	0.439
TUFM	CCT3	0	0	0	0	0.302	0.08	0	0.195	0.438
LMNA	HSP90AA1	0	0	0	0	0.062	0.057	0	0.415	0.437
POTEF	TUBB4B	0	0	0	0	0.085	0.095	0	0.374	0.437
HNRNPAB	EEF2	0	0	0	0	0.23	0.261	0	0.088	0.436
VIM	TUBA1C	0	0.001	0	0	0.062	0.309	0	0.199	0.435
HNRNPK	CCT3	0	0	0	0	0.316	0.064	0	0.187	0.434
PDIA6	VCP	0.042	0	0	0	0.098	0.14	0	0.327	0.433
LMNA	NCL	0	0	0	0	0.063	0.14	0	0.353	0.433
TPM3	LMNA	0	0	0	0	0.064	0	0	0.419	0.433
SFPQ	PCBP1	0	0	0	0	0.371	0	0	0.137	0.433
EEF2	PRDX1	0	0	0	0	0.127	0.057	0	0.363	0.43
ACTA2	EEF2	0	0	0	0	0.148	0.125	0	0.296	0.429
TUBB	EEF1G	0	0	0	0	0.148	0	0	0.356	0.428
ACTB	FASN	0	0	0	0	0.061	0	0	0.416	0.428
LMNA	PRKDC	0	0	0	0	0	0.294	0	0.223	0.428
HSP90AB1	TUBA1C	0	0	0	0	0.156	0.104	0	0.303	0.427
CCT3	ENO1	0	0	0	0	0.288	0.052	0	0.219	0.427
ALB	OGDH	0	0	0	0	0	0	0	0.426	0.426
PDIA6	ATP5B	0	0	0	0	0.157	0	0	0.347	0.426
SPTAN1	DHX9	0	0	0	0	0	0.406	0	0.072	0.425
DDX3X	EEF1A1	0	0	0	0	0.15	0.11	0	0.301	0.425
PHB	TUBB4B	0	0	0	0	0.107	0.06	0	0.371	0.425
TUBB4B	HSPA5	0	0	0	0	0.091	0.115	0	0.34	0.423
HSP90AB1	HNRNPA2B1	0	0	0	0	0.35	0	0	0.148	0.423
ATP5A1	HNRNPU	0	0	0	0	0	0.423	0	0	0.422
HNRNPA2B1	ENO1	0	0	0	0	0.119	0	0	0.369	0.421
HSP90AB1	NCL	0	0	0	0	0.301	0.05	0	0.196	0.42
ALB	MYH9	0	0	0	0	0	0	0	0.421	0.42
RNH1	ALB	0	0	0	0	0	0	0	0.421	0.42
DDX3X	HNRNPU	0	0	0	0	0.185	0	0	0.316	0.419
SERPINH1	HNRNPA2B1	0	0	0	0	0.046	0.4	0	0.066	0.419
ACTA2	HSP90AA1	0	0	0	0	0.077	0.061	0	0.382	0.418
PHGDH	ENO1	0.046	0	0	0	0.121	0	0	0.362	0.418
DDX3X	SFPQ	0	0	0	0	0.17	0	0	0.325	0.416
POTEF	CCT3	0	0	0	0	0.063	0.194	0	0.289	0.416
RNH1	ACTB	0	0	0	0	0.061	0	0	0.402	0.414
TUBB4B	EEF2	0	0	0	0	0.182	0.05	0	0.304	0.412
PRKDC	FASN	0	0	0	0	0.088	0.358	0	0.075	0.412
ACTB	HSPA9	0	0	0	0	0.061	0.05	0	0.392	0.411
EEF1A1	PRDX1	0	0	0	0	0.126	0	0	0.353	0.411
HIST1H2BN	ALB	0	0	0	0	0	0	0	0.41	0.41
POTEF	ENO1	0	0	0	0	0.098	0.08	0	0.347	0.41
PDIA6	CCT3	0	0	0	0	0.155	0.051	0	0.323	0.41
LMNA	POTEF	0	0	0	0	0.061	0.05	0	0.39	0.408
EEF2	ALB	0	0	0	0	0	0	0	0.408	0.408
PHB	PRDX1	0.044	0	0	0	0.157	0	0	0.324	0.408
PHGDH	PRKDC	0	0	0	0	0.069	0.387	0	0.046	0.408
ACTA2	TUBA1C	0	0	0	0	0.062	0.177	0	0.294	0.407
DDX3X	HSP90AA1	0	0	0	0	0.222	0.054	0	0.259	0.407
ACTA2	SPTAN1	0	0	0	0	0	0.387	0	0.073	0.407
ACTB	HNRNPU	0	0	0	0	0.049	0.329	0	0.144	0.406
RNH1	PRDX1	0	0	0	0	0.051	0.387	0	0.058	0.404
ACTB	PRDX1	0	0	0	0	0.063	0.052	0	0.383	0.404
HSP90AA1	TUBA1C	0	0	0	0	0.112	0	0	0.355	0.403
HSP90AB1	TUFM	0	0	0	0	0.106	0.06	0	0.346	0.403
HSPA5	CKB	0	0	0	0	0.173	0.084	0	0.274	0.402
VCP	ENO1	0	0	0	0	0.126	0	0	0.344	0.402
SPTBN1	HSPA5	0	0	0	0	0	0.387	0	0.066	0.402
HSP90B1	ATP5B	0	0	0	0	0.12	0.134	0	0.278	0.402
TPM3	HSP90AA1	0	0	0	0	0.046	0.223	0	0.257	0.401
PRKDC	SRSF1	0	0	0	0	0.104	0.084	0	0.328	0.4
